# Supplementary material for: Cell-Free DNA 5-Hydroxymethylcytosine Signatures for Lung Cancer Prognosis
Source: Cells. 2024 Feb 6;13(4):298. doi: 10.3390/cells13040298 (PMC10886903; doi:10.3390/cells13040298)
Supplement: Supplementary file 1 [file cells-13-00298-s001.zip]

Archive with 2 entries (2 files):
- Supplementary_Cells_R_F.pdf
- Table S1 List of genes associated with prognosis in lung cancer.xlsx
