# Supplementary material for: Cell-Free DNA 5-Hydroxymethylcytosine Signatures for Lung Cancer Prognosis
Source: Cells. 2024 Feb 6;13(4):298. doi: 10.3390/cells13040298 (PMC10886903; doi:10.3390/cells13040298)
Supplement: Supplementary file 1 [file cells-13-00298-s001.zip › Table S1 List of genes associated with prognosis in lung cancer.xlsx]

## Sheet: Univariate cox genes P < 0.05
Gene name	Chromsome	Start	End	Strand	HR (95% CI)	Univariate cox p	Coefficient in final signatures
LOC100288175	chr1	1059734	1066453	+	0.225 (0.06575-0.77)	0.01749	-
TMEM274P	chr1	9950572	9960787	-	5.388 (1.024-28.35)	0.04679	7.71379
LOC105376794	chr1	16613598	16624540	+	0.266 (0.08028-0.8814)	0.03028	-
IGSF21	chr1	18107746	18378483	+	0.1342 (0.01856-0.9706)	0.04665	-
LUZP1	chr1	23084030	23177808	-	84.24 (1.577-4499)	0.02892	-
YTHDF2	chr1	28736624	28769775	+	52.72 (1.726-1610)	0.02304	-
KHDRBS1	chr1	32013868	32060850	+	406.2 (2.899-56900)	0.01722	-
BMP8A	chr1	39491626	39529869	+	0.1205 (0.01836-0.7903)	0.02744	-
PPIEL	chr1	39522280	39559698	-	0.06873 (0.007111-0.6644)	0.02071	-
TM2D1	chr1	61681046	61725141	-	44.81 (1.401-1433)	0.03151	-
JAK1	chr1	64833229	65067746	-	172 (1.329-22260)	0.03803	-
TMIGD3	chr1	111483348	111563962	-	43.73 (1.426-1341)	0.03053	-
PDZK1	chr1	145670852	145708201	-	5.134 (1.037-25.41)	0.04499	1.31247
NBPF11	chr1	148102151	148152281	-	0.07892 (0.01189-0.5237)	0.008542	-12.3944
DCST1-AS1	chr1	155045191	155063991	-	0.1593 (0.02982-0.8513)	0.03169	-
ADAM15	chr1	155051316	155062775	+	0.2573 (0.06839-0.968)	0.04463	-
ASH1L	chr1	155335263	155563160	-	3225 (6.427-1619000)	0.01088	-
YY1AP1	chr1	155659442	155688996	-	1506 (5.38-421500)	0.01092	-
LOC107985236	chr1	184607709	184638004	-	274.2 (4.318-17410)	0.008033	-
ACBD3	chr1	226144679	226186741	-	38.66 (1-1494)	0.04998	-
TAF5L	chr1	229593111	229626122	-	174.5 (1.787-17040)	0.02723	-
ARID4B	chr1	235166895	235328224	-	115.9 (1.43-9390)	0.03406	-
LOC112268412	chr2	10030585	10040346	+	0.1456 (0.0225-0.9424)	0.04315	-
KLHL29	chr2	23385179	23708606	+	0.1055 (0.01173-0.949)	0.04478	-
ATAD2B	chr2	23687624	23927123	-	8063 (5.177-12560000)	0.01647	-
BIRC6	chr2	32356907	32618882	+	79.07 (1.315-4753)	0.03652	-
BIRC6-AS2	chr2	32557520	32574818	-	23.11 (2.067-258.2)	0.01078	-
STRN	chr2	36837698	36966607	-	81.58 (1.312-5074)	0.03673	-
ABCG5	chr2	43806154	43838840	-	5.892 (1.211-28.67)	0.02802	8.86137
LOC102724008	chr2	48253486	48282835	+	45.26 (3.809-537.8)	0.002536	-
PPP4R3B	chr2	55547292	55618132	-	42.46 (1.122-1606)	0.04315	-
USP34	chr2	61187463	61471087	-	1183 (4.787-292600)	0.01184	-
RAB1A	chr2	65086854	65130132	-	14.53 (1.089-193.9)	0.04294	-
LOC101927723	chr2	68361214	68370508	-	3.91 (1.067-14.33)	0.03956	-
MXD1	chr2	69915109	69942945	+	23.04 (2.515-211)	0.005504	-
KCMF1	chr2	84971161	85059472	+	24.31 (1.078-548.6)	0.04475	-
LOC105374843	chr2	85982593	85998099	-	0.1255 (0.01617-0.9741)	0.04714	4.63353
TMEM131	chr2	97756336	97996182	-	56.89 (1.147-2821)	0.04246	-
CNOT11	chr2	101252886	101270316	+	7.94 (1.009-62.5)	0.04903	-
MFSD9	chr2	102713867	102736888	-	6.639 (1.183-37.27)	0.03151	-
WDR33	chr2	127701027	127811187	-	710.9 (1.824-277100)	0.03097	-
PLEKHB2	chr2	131104847	131149847	+	171.2 (4.971-5896)	0.004399	-
MGAT5	chr2	134119922	134454621	+	22.87 (1.171-446.7)	0.03903	-
NMI	chr2	151270465	151289668	-	9.685 (1.026-91.4)	0.04741	-
CCDC150	chr2	196639632	196733668	+	21.41 (1.26-364)	0.03404	-
SF3B1	chr2	197389784	197435093	-	124.4 (2.806-5513)	0.01265	-
ORC2	chr2	200908977	200963701	-	51.51 (1.215-2183)	0.03921	-
CASP10	chr2	201182885	201229406	+	16.25 (1.853-142.5)	0.01185	-
TMEM169	chr2	216081919	216102783	+	72 (3.047-1701)	0.008037	-
CAB39	chr2	230712842	230821075	+	12.75 (1.178-138)	0.03617	-
UICLM	chr2	240954617	240967451	-	0.3083 (0.1059-0.897)	0.03082	-
SNED1-AS1	chr2	241013556	241033728	-	0.1507 (0.0375-0.6056)	0.007663	-
PPP1R7	chr2	241149573	241183652	+	0.125 (0.01564-0.9989)	0.04987	-
ARL8B	chr3	5122292	5180911	+	16.11 (1.128-230.1)	0.04052	-
TATDN2	chr3	10248459	10281218	+	13.78 (1.034-183.6)	0.0471	-
RAF1	chr3	12583601	12664117	-	39.93 (2.238-712.3)	0.01214	-
KAT2B	chr3	20040407	20154404	+	115.2 (1.2-11070)	0.04154	-
ABHD5	chr3	43690870	43734371	+	15.89 (1.337-188.8)	0.02854	-
SETD2	chr3	47016431	47164113	-	242.9 (3.696-15970)	0.01011	-
PDE12	chr3	57556274	57656495	+	1193 (4.955-287400)	0.01134	-
DENND6A	chr3	57625454	57693118	-	97.35 (1.488-6370)	0.03185	-
CEP97	chr3	101723931	101770562	+	6.337 (1.046-38.38)	0.04449	-
HCLS1	chr3	121631399	121660903	-	40.08 (1.337-1201)	0.03339	-
SEMA5B	chr3	122909082	123028605	-	0.07031 (0.005501-0.8986)	0.04113	-
ADCY5	chr3	123282296	123449090	-	0.146 (0.02355-0.9052)	0.03874	-
LINC02016	chr3	127322307	127390670	-	0.2065 (0.04326-0.9861)	0.04799	-
LINC02034	chr3	127537019	127556874	+	0.1122 (0.01801-0.6993)	0.01912	-
NCK1	chr3	136862208	136951606	+	84.57 (1.023-6992)	0.04883	-
TM4SF4	chr3	149474697	149503394	+	18.79 (2.044-172.7)	0.009549	-
EPHB3	chr3	184561785	184582408	+	0.1656 (0.02923-0.9378)	0.0421	-
LINC02069	chr3	184756389	184773155	-	0.112 (0.01955-0.6419)	0.01398	-
LOC105374253	chr3	184773260	184780944	+	0.236 (0.05768-0.9656)	0.04457	-
RNF168	chr3	196468783	196503768	-	20.02 (1.098-365)	0.04308	-
LYAR	chr4	4267701	4290195	-	70.92 (1.958-2569)	0.01998	-
QDPR	chr4	17486395	17512090	-	6.669 (1.017-43.73)	0.04796	19.6772
TXK	chr4	48063504	48135322	-	19.28 (2.143-173.5)	0.008296	-
MGST2	chr4	139665725	139754608	+	666.6 (2.362-188200)	0.02392	-
SPCS3	chr4	176319966	176332245	+	5.932 (1.261-27.91)	0.02424	6.78908
LINC02363	chr4	184341031	184353977	-	11.26 (1.476-85.91)	0.01954	-
IRF2	chr4	184382741	184474580	-	83.14 (1.078-6411)	0.04615	-
PRIMPOL	chr4	184649672	184694952	+	32.62 (1.211-878.4)	0.03807	-
GPBP1	chr5	57174059	57264679	+	82.38 (1.818-3733)	0.02338	-
AGGF1	chr5	77030404	77065234	+	16.94 (1.278-224.5)	0.03189	-
THBS4-AS1	chr5	80066349	80083665	-	13.39 (1.584-113.2)	0.0172	2.58022
GLRX	chr5	95813849	95822726	-	4.235 (1.172-15.31)	0.02768	-
LOC105379091	chr5	95860973	95877442	+	12.74 (1.057-153.6)	0.04507	-
DTWD2	chr5	118836074	118988547	-	49.06 (1.809-1331)	0.02078	-
CLINT1	chr5	157785747	157859145	-	25.83 (1.265-527.5)	0.03462	-
NPM1	chr5	171387116	171410900	+	13.19 (1.132-153.8)	0.03953	-
FBXW11	chr5	171861549	172006638	-	73.81 (1.619-3364)	0.02729	-
SFXN1	chr5	175478560	175529742	+	34.53 (1.563-763)	0.02492	-
FAF2	chr5	176448328	176510074	+	14.02 (1.242-158.2)	0.03274	-
N4BP3	chr5	178113506	178127034	+	0.1905 (0.03732-0.973)	0.04627	-
CNOT6	chr5	180494373	180578358	+	83.75 (1.596-4394)	0.02842	-
BTNL8	chr5	180899097	180952166	+	4.688 (1.325-16.59)	0.01657	-
LOC105374947	chr6	15526366	15560573	+	35.55 (1.38-916)	0.03124	-
LOC112267957	chr6	41452908	41505001	-	0.09104 (0.0112-0.7401)	0.02499	-
BYSL	chr6	41921499	41933046	+	15.15 (1.258-182.5)	0.03232	2.12597
TAF8	chr6	42050522	42083278	+	11.38 (1.274-101.6)	0.02951	-3.95939
SCML4	chr6	107697297	107845959	-	18.32 (2.068-162.2)	0.008976	-
SNX3	chr6	108211222	108261040	-	117.8 (1.862-7452)	0.02422	-
SFT2D1	chr6	166319728	166342545	-	64.73 (3.369-1244)	0.005683	-
AIMP2	chr7	6009272	6023834	+	15.06 (1.073-211.4)	0.0442	8.09769
RAC1	chr7	6374527	6403967	+	19.84 (1.408-279.6)	0.02685	-
COA1	chr7	43608452	43729533	-	49.57 (1.107-2220)	0.04419	-
ZNF92	chr7	65373855	65401136	+	100.7 (5.471-1855)	0.001913	-
LOC107986707	chr7	66757859	66760474	+	6.886 (1.043-45.48)	0.04513	-
LOC105375363	chr7	77653341	77683295	+	16.29 (1.556-170.5)	0.01987	-
APTR	chr7	77657660	77697345	-	67.11 (2.477-1818)	0.01247	-
RSBN1L	chr7	77696459	77783022	+	1811 (16.27-201600)	0.001808	-
LOC105375494	chr7	128221372	128237007	-	7.598 (1.223-47.2)	0.02956	-
NUP205	chr7	135557917	135648753	+	1641 (7.102-379100)	0.007678	-
CRYGN	chr7	151428832	151448790	-	0.1185 (0.01499-0.9365)	0.04316	-
RBM33	chr7	155644494	155781485	+	228.2 (3.908-13320)	0.008873	-
UBE3C	chr7	157138926	157269370	+	152.6 (1.253-18590)	0.04016	-
DOCK5	chr8	25184689	25415711	+	102.9 (2.995-3537)	0.01023	-
TRIM35	chr8	27284886	27311272	-	25.86 (1.141-585.7)	0.04105	-
SCARA5	chr8	27869883	27992673	-	0.06694 (0.007438-0.6024)	0.01586	-
PPP2CB	chr8	30785616	30812818	-	106.4 (1.995-5674)	0.02143	-
NSD3	chr8	38269704	38382271	-	216.4 (2.44-19190)	0.01878	-
GPAT4	chr8	41578190	41625001	+	922.5 (10.93-77900)	0.002558	-
LYPLA1	chr8	54046367	54101997	-	1792 (16.8-191000)	0.001665	-
PTDSS1	chr8	96261902	96336995	+	391.8 (3.608-42550)	0.01254	-
MTDH	chr8	97643972	97730260	+	65.34 (1.05-4064)	0.04733	-
DENND4C	chr9	19230513	19374281	+	143.5 (2.016-10210)	0.02249	-
SMU1	chr9	33041765	33076705	-	48.79 (2.169-1098)	0.01439	-
UBAP1	chr9	34179005	34252523	+	270.5 (1.025-71410)	0.049	-
RNF38	chr9	36336398	36487384	-	1724 (4.361-681400)	0.01458	-
ABHD17B	chr9	71862452	71911536	-	134.7 (2.793-6499)	0.01316	-
UBQLN1	chr9	83659968	83707979	-	19.42 (1.375-274.4)	0.02812	-
ZNF169	chr9	94259298	94303967	+	345.7 (17.2-6950)	0.0001346	-
ZNF367	chr9	96385941	96418639	-	16.48 (1.246-217.9)	0.03341	-
ANP32B	chr9	97983341	98015943	+	19.67 (1.797-215.4)	0.01469	-
LOC105376177	chr9	100353036	100390489	+	43.62 (4.007-474.8)	0.001938	14.5097
FBXW2	chr9	120756974	120793440	-	6.135 (1.21-31.11)	0.02852	-
PSMB7	chr9	124353465	124415442	-	30.91 (1.335-715.4)	0.03232	-
GAPVD1	chr9	125261794	125367207	+	1313 (7.013-245800)	0.007155	-
LOC105376290	chr9	129236223	129260926	+	0.1458 (0.02603-0.8167)	0.02851	-
LOC101448202	chr9	134819415	134872618	-	0.1949 (0.04099-0.927)	0.03985	-
FCN2	chr9	134864062	134890506	+	0.141 (0.03031-0.6558)	0.01249	-
RBM17	chr10	6089034	6117447	+	28.81 (1.072-774)	0.04533	-
LOC107984214	chr10	21726682	21751449	-	2078 (9.406-459100)	0.005541	-
CCNY	chr10	35247025	35572667	+	12410 (14.81-10390000)	0.006052	-
SAR1A	chr10	70147289	70170514	-	14.17 (1.102-182.2)	0.04192	-
UNC5B	chr10	71212535	71302879	+	0.1038 (0.01185-0.9094)	0.04079	-
LOC112268061	chr10	71243194	71259409	+	0.1379 (0.02024-0.9396)	0.04301	-
CHST3	chr10	71964395	72013562	+	0.1208 (0.01559-0.9355)	0.04299	-
LOXL4	chr10	98247690	98268221	-	0.07629 (0.00751-0.7751)	0.0296	-
PAX2	chr10	100735396	100829944	+	0.1643 (0.03418-0.7896)	0.02414	-
OGA	chr10	101784445	101818709	-	29.71 (1.097-804.6)	0.04393	-
ATE1-AS1	chr10	121928312	121951965	+	23.25 (1.663-325)	0.0194	-
OAT	chr10	124397303	124418923	-	6.169 (1.174-32.43)	0.03164	-
ZRANB1	chr10	124939489	124988189	+	13.72 (1.048-179.7)	0.046	-
CALY	chr10	133324072	133336896	-	0.2745 (0.09659-0.7799)	0.01524	-
AMBRA1	chr11	46396412	46594055	-	854.4 (1.968-370900)	0.02937	-
NRXN2	chr11	64606174	64723197	-	0.185 (0.03847-0.89)	0.03526	-
KMT5B	chr11	68154863	68213899	-	139 (2.014-9596)	0.02237	-
MRGPRF-AS1	chr11	69012354	69018447	+	0.3463 (0.1293-0.9269)	0.03477	-
RAB6A	chr11	73675638	73761074	-	55.01 (1.226-2469)	0.03893	-
XRRA1	chr11	74840910	74949187	-	53.03 (1.133-2482)	0.04301	-
PAFAH1B2	chr11	117144287	117178173	+	82.87 (2.786-2464)	0.01071	-
USP2-AS1	chr11	119381778	119499233	+	0.01506 (0.0009568-0.2372)	0.002854	-
KCNJ5	chr11	128891356	128921163	+	0.02814 (0.002665-0.2973)	0.002991	-
LOC107984486	chr12	12575135	12586958	-	4.872 (1.232-19.27)	0.02401	-
AEBP2	chr12	19404101	19522227	+	77.02 (3.252-1824)	0.007136	-
TM7SF3	chr12	26966524	27014427	-	98.99 (2.021-4850)	0.02065	-
FGD4	chr12	32399523	32646050	+	34.28 (1.44-815.9)	0.02886	-
ASIC1	chr12	50057596	50083622	+	0.1013 (0.01237-0.8289)	0.03277	-
LIMA1	chr12	50175788	50283520	-	61.22 (1.282-2924)	0.03699	-
SP7	chr12	53326575	53344793	-	0.258 (0.06995-0.9516)	0.04191	-
PCBP2	chr12	53452102	53481162	+	281.8 (3.212-24720)	0.01347	-
RAP1B	chr12	68610899	68671901	+	9.725 (1.067-88.65)	0.04367	-
LOC102723340	chr12	95996392	96011417	+	5.385 (1.321-21.95)	0.01888	-
TMPO	chr12	98515573	98550351	+	66.97 (3.785-1185)	0.004132	-
TMEM119	chr12	108589846	108598099	-	0.2285 (0.05324-0.9808)	0.04702	-
RIMBP2	chr12	130396133	130716299	-	0.2837 (0.09274-0.868)	0.02724	-1.07782
PSPC1	chr13	19674752	19782945	-	488.3 (3.055-78070)	0.01679	-
PARP4	chr13	24420930	24512993	-	15 (1.019-220.8)	0.04844	-
TPTE2P5	chr13	40796985	40921750	-	73.61 (1.444-3752)	0.0321	-
NYNRIN	chr14	24399003	24419283	+	0.07144 (0.008485-0.6014)	0.01519	-
SFTA3	chr14	36473288	36519556	-	0.3171 (0.1262-0.797)	0.01459	-0.917428
FBXO33	chr14	39397684	39432433	-	24.49 (1.685-356)	0.01919	-
CDKL1	chr14	50326265	50397399	-	16.24 (1.118-235.8)	0.04117	-
LTBP2	chr14	74498183	74612593	-	0.07083 (0.00687-0.7303)	0.02615	-
TMED10	chr14	75131469	75176612	-	31.94 (1.142-893.3)	0.04155	-
NRDE2	chr14	90267860	90331969	-	94.95 (2.766-3260)	0.01161	-
PPP4R3A	chr14	91457508	91510554	-	347.7 (2.361-51210)	0.02161	-
SETD3	chr14	99397746	99486458	-	74.33 (2.444-2260)	0.0134	-
YY1	chr14	100239144	100282788	+	95.71 (1.383-6624)	0.03486	-
PPP2R5C	chr14	101760573	101927992	+	82.02 (1.23-5469)	0.03973	-
LOC107984659	chr14	101824197	101838470	+	332.6 (6.545-16910)	0.003764	4.78822
MARK3	chr14	103385394	103503831	+	52.68 (1.399-1984)	0.03226	-
AHNAK2	chr14	104937253	104978374	-	0.177 (0.03657-0.8569)	0.0314	-
TEX22	chr14	105398499	105413859	+	0.09767 (0.01093-0.873)	0.03739	-
PDIA3	chr15	43746438	43773278	+	53.02 (1.23-2284)	0.03865	-
SHF	chr15	45167214	45201116	-	0.1151 (0.01533-0.8648)	0.03563	-
GABPB1	chr15	50275389	50359306	-	169 (3.146-9073)	0.0116	-
TMOD3	chr15	51829653	51915725	+	96.82 (1.674-5600)	0.02719	-
ANKDD1A	chr15	64911902	64958691	+	0.01715 (0.0006387-0.4607)	0.01545	-
IGDCC4	chr15	65381484	65422947	-	0.1403 (0.02024-0.9722)	0.04675	-
SEC11A	chr15	84669544	84716139	-	49.24 (1.151-2107)	0.04204	-
ABHD2	chr15	89088422	89202355	+	67.26 (1.202-3762)	0.04039	-
PAQR4	chr16	2969348	2973484	+	0.3096 (0.124-0.7733)	0.01206	4.88982
LYRM1	chr16	20899626	20925006	+	7.539 (1.015-56)	0.04831	-
XPO6	chr16	28097976	28212031	-	75.75 (2.412-2379)	0.01387	-
FUS	chr16	31180110	31194871	+	12.12 (1.092-134.6)	0.04218	-
LOC105371268	chr16	53510284	53519555	-	5.006 (1.234-20.31)	0.02421	-
NFATC3	chr16	68085370	68229259	+	19.91 (1.092-363.2)	0.04346	-
CHTF8	chr16	69118010	69132588	-	9.266 (1.313-65.41)	0.02555	-
DERPC	chr16	69118010	69132588	-	9.266 (1.313-65.41)	0.02555	-
PHLPP2	chr16	71644924	71724701	-	17.65 (1.126-276.8)	0.04093	-
IST1	chr16	71894408	71931199	+	245.5 (13.53-4455)	0.0001983	-
GLG1	chr16	74447440	74607114	-	488.3 (2.599-91730)	0.02047	-
RFWD3	chr16	74621396	74666892	-	16.75 (1.747-160.6)	0.01454	-
PAFAH1B1	chr17	2593210	2685617	+	79.65 (2.023-3136)	0.0195	-
COX10	chr17	14069504	14208677	+	21.37 (1.143-399.3)	0.04041	-
NCOR1	chr17	16029157	16216475	-	1853 (9.731-352800)	0.004961	-
RNF112	chr17	19406979	19417276	+	0.2274 (0.07489-0.6905)	0.008964	-
NUFIP2	chr17	29255839	29294148	-	13.76 (1.233-153.5)	0.03314	-
SLFN12L	chr17	35464254	35537861	-	5.394 (1.176-24.74)	0.03011	-
WIPF2	chr17	40219304	40284136	+	70.56 (2.108-2363)	0.01749	-
STAT5B	chr17	42199177	42288437	-	401.4 (1.205-133700)	0.04307	-
STAT3	chr17	42313324	42388502	-	191.1 (1.832-19930)	0.02674	-
GPATCH8	chr17	44395277	44503589	-	184.4 (2.421-14040)	0.01828	-
PRKAR1A	chr17	68413623	68551316	+	242.1 (1.065-55050)	0.04742	-
WIPI1	chr17	68421281	68457496	-	309.1 (1.573-60730)	0.03333	-
LINC00469	chr17	73749270	73828537	-	0.1436 (0.02173-0.9483)	0.04389	-
ACOX1	chr17	75941507	75979199	-	19.38 (2.523-148.8)	0.004377	-
LPIN2	chr18	2916994	3013201	-	338.5 (4.225-27120)	0.009207	-
LOC105371963	chr18	2966804	2979094	+	20.29 (1.412-291.6)	0.02686	-
RNF138	chr18	32091858	32131561	+	32.8 (1.121-959.7)	0.04275	-
CELF4	chr18	37243040	37565798	-	0.1452 (0.02472-0.8532)	0.03271	-
ZNF564	chr19	12525373	12551482	-	266.7 (12.04-5906)	0.0004084	-
MAST1	chr19	12838515	12874952	+	0.1624 (0.02641-0.998)	0.04975	-
CD22	chr19	35329187	35347361	+	0.2489 (0.06799-0.9112)	0.03569	-
PPP5D1P	chr19	46480788	46601200	-	0.02197 (0.0006458-0.7476)	0.03387	-
IGLON5	chr19	51311644	51330891	+	0.1923 (0.0407-0.9088)	0.03746	-
ZNF584	chr19	58401472	58431396	+	0.07447 (0.008017-0.6918)	0.02237	-
LOC107985411	chr20	5463746	5480267	-	0.2537 (0.07033-0.9155)	0.03618	-
RALY	chr20	33993659	34084884	+	71.51 (1.049-4877)	0.04748	-
DHX35	chr20	38962344	39039723	+	60.01 (1.326-2716)	0.0353	-
PPP4R1L	chr20	58232777	58309439	-	212 (3.004-14960)	0.01365	-
SCAF4	chr21	31668987	31732118	-	13.76 (1.067-177.4)	0.04449	-
SON	chr21	33543038	33577481	+	119 (3.373-4199)	0.008572	-
HSF2BP	chr21	43453987	43659499	-	0.008322 (0.0001982-0.3494)	0.01202	-
TRAPPC10	chr21	44012309	44106552	+	32.98 (1.304-834.3)	0.03394	-
MAPK1	chr22	21759657	21867680	-	8.605 (1.137-65.16)	0.03717	-
EWSR1	chr22	29268254	29300523	+	117.5 (1.914-7218)	0.02327	-
SLC5A1	chr22	32043050	32113029	+	4.559 (1.093-19.02)	0.03739	4.23834
DDX17	chr22	38483438	38506311	-	25.06 (1.039-604.6)	0.04734	-
TNRC6B	chr22	40044834	40335808	+	2820 (12.67-627600)	0.003966	-
NUP50-DT	chr22	45133758	45163781	-	5.462 (1.026-29.08)	0.04657	-

## Sheet: Significantly enriched pathways
Ingenuity Canonical Pathways	-log(p-value)	Ratio	Molecules
Oncostatin M Signaling	5.71	0.14	JAK1,MAPK1,RAF1,RAP1B,STAT3,STAT5B
IL-3 Signaling	5.22	0.0886	JAK1,MAPK1,RAC1,RAF1,RAP1B,STAT3,STAT5B
Dopamine Receptor Signaling	5.18	0.0875	ADCY5,CALY,PPP1R7,PPP2CB,PPP2R5C,PRKAR1A,QDPR
CDK5 Signaling	5.1	0.0696	ADCY5,MAPK1,PPP1R7,PPP2CB,PPP2R5C,PRKAR1A,RAF1,RAP1B
Renin-Angiotensin Signaling	4.93	0.0661	ADCY5,MAPK1,PRKAR1A,RAC1,RAF1,RAP1B,SHF,STAT3
Insulin Secretion Signaling Pathway	4.52	0.0404	ADCY5,ASIC1,JAK1,MAPK1,PDIA3,PRKAR1A,RAP1B,SEC11A,SPCS3,STAT3,STAT5B
Insulin Receptor Signaling	4.47	0.0571	ASIC1,JAK1,MAPK1,NCK1,PPP1R7,PRKAR1A,RAF1,RAP1B
IL-22 Signaling	4.28	0.167	JAK1,MAPK1,STAT3,STAT5B
PPARα/RXRα Activation	4.23	0.0462	ACOX1,ADCY5,MAPK1,NCOR1,PDIA3,PRKAR1A,RAF1,RAP1B,STAT5B
JAK/STAT Signaling	4.07	0.0732	JAK1,MAPK1,RAF1,RAP1B,STAT3,STAT5B
ERK/MAPK Signaling	3.91	0.0419	MAPK1,PPP1R7,PPP2CB,PPP2R5C,PRKAR1A,RAC1,RAF1,RAP1B,STAT3
Autophagy	3.9	0.0417	AMBRA1,ARL8B,BIRC6,MAPK1,PPP2CB,PPP2R5C,PRKAR1A,RAF1,WIPI1
Endocannabinoid Developing Neuron Pathway	3.88	0.0551	ADCY5,MAPK1,PRKAR1A,RAC1,RAF1,RAP1B,STAT3
CNTF Signaling	3.85	0.0877	JAK1,MAPK1,RAF1,RAP1B,STAT3
Prolactin Signaling	3.72	0.0632	MAPK1,NMI,RAF1,RAP1B,STAT3,STAT5B
IL-2 Signaling	3.67	0.0806	JAK1,MAPK1,RAF1,RAP1B,STAT5B
Thrombopoietin Signaling	3.64	0.0794	MAPK1,RAF1,RAP1B,STAT3,STAT5B
Dopamine-DARPP32 Feedback in cAMP Signaling	3.61	0.043	ADCY5,CALY,KCNJ5,PDIA3,PPP1R7,PPP2CB,PPP2R5C,PRKAR1A
ERBB2-ERBB3 Signaling	3.58	0.0769	MAPK1,RAF1,RAP1B,STAT3,STAT5B
AMPK Signaling	3.53	0.0372	CAB39,KAT2B,MAPK1,PHLPP2,PPP2CB,PPP2R5C,PRKAR1A,RAB1A,RAB6A
IGF-1 Signaling	3.48	0.0571	JAK1,MAPK1,PRKAR1A,RAF1,RAP1B,STAT3
Role of JAK1 and JAK3 in γc Cytokine Signaling	3.46	0.0725	JAK1,MAPK1,RAP1B,STAT3,STAT5B
SPINK1 General Cancer Pathway	3.46	0.0725	JAK1,MAPK1,RAF1,RAP1B,STAT3
GM-CSF Signaling	3.43	0.0714	MAPK1,RAF1,RAP1B,STAT3,STAT5B
Netrin Signaling	3.37	0.0694	NCK1,NFATC3,PRKAR1A,RAC1,UNC5B
Synaptogenesis Signaling Pathway	3.31	0.0317	ADCY5,EPHB3,MAPK1,NRXN2,PAFAH1B1,PRKAR1A,RAC1,RAF1,RAP1B,SHF
Leptin Signaling in Obesity	3.26	0.0658	ADCY5,MAPK1,PDIA3,PRKAR1A,STAT3
GDNF Family Ligand-Receptor Interactions	3.26	0.0658	MAPK1,NCK1,RAC1,RAF1,RAP1B
Inhibition of ARE-Mediated mRNA Degradation Pathway	3.24	0.0432	CNOT11,CNOT6,MAPK1,PPP2CB,PPP2R5C,PRKAR1A,PSMB7
PAK Signaling	3.23	0.0513	EPHB3,MAPK1,NCK1,RAC1,RAF1,RAP1B
Glutathione Redox Reactions II	3.12	0.4	GLRX,PDIA3
FLT3 Signaling in Hematopoietic Progenitor Cells	3.11	0.061	MAPK1,RAF1,RAP1B,STAT3,STAT5B
Role of NANOG in Mammalian Embryonic Stem Cell Pluripotency	3.1	0.0484	BMP8A,JAK1,MAPK1,RAF1,RAP1B,STAT3
PDGF Signaling	3	0.0575	JAK1,MAPK1,RAF1,RAP1B,STAT3
Synaptic Long Term Potentiation	2.96	0.0455	MAPK1,PDIA3,PPP1R7,PRKAR1A,RAF1,RAP1B
P2Y Purigenic Receptor Signaling Pathway	2.94	0.0451	ADCY5,MAPK1,PDIA3,PRKAR1A,RAF1,RAP1B
Acute Myeloid Leukemia Signaling	2.91	0.0549	MAPK1,RAF1,RAP1B,STAT3,STAT5B
BMP signaling pathway	2.91	0.0549	BMP8A,MAPK1,PRKAR1A,RAF1,RAP1B
Apelin Adipocyte Signaling Pathway	2.89	0.0543	ADCY5,MAPK1,MGST2,PRKAR1A,RAC1
EGF Signaling	2.83	0.0714	JAK1,MAPK1,RAF1,STAT3
Role of JAK1, JAK2 and TYK2 in Interferon Signaling	2.83	0.115	JAK1,RAF1,STAT3
Gαi Signaling	2.83	0.0429	ADCY5,MAPK1,PRKAR1A,RAF1,RAP1B,STAT3
Production of Nitric Oxide and Reactive Oxygen Species in Macrophages	2.82	0.0366	JAK1,MAPK1,PPP1R7,PPP2CB,PPP2R5C,RAC1,RAP1B
Endothelin-1 Signaling	2.78	0.0361	ADCY5,CASP10,MAPK1,PDIA3,RAF1,RAP1B,SHF
Melanocyte Development and Pigmentation Signaling	2.76	0.051	ADCY5,MAPK1,PRKAR1A,RAF1,RAP1B
Axonal Guidance Signaling	2.73	0.0236	ADAM15,BMP8A,EPHB3,MAPK1,NCK1,NFATC3,PDIA3,PRKAR1A,RAC1,RAF1,RAP1B,UNC5B
Adrenomedullin signaling pathway	2.72	0.0352	ADCY5,MAPK1,PDIA3,PRKAR1A,RAF1,RAP1B,SHF
Ephrin Receptor Signaling	2.68	0.0347	EPHB3,MAPK1,NCK1,RAC1,RAF1,RAP1B,STAT3
Mouse Embryonic Stem Cell Pluripotency	2.65	0.0481	JAK1,MAPK1,RAF1,RAP1B,STAT3
Apoptosis Signaling	2.65	0.0481	BIRC6,CASP10,MAPK1,RAF1,RAP1B
RAR Activation	2.65	0.0341	ADCY5,KAT2B,MAPK1,NCOR1,PRKAR1A,RAC1,STAT5B
PPAR Signaling	2.6	0.0467	MAPK1,NCOR1,RAF1,RAP1B,STAT5B
Telomerase Signaling	2.58	0.0463	MAPK1,PPP2CB,PPP2R5C,RAF1,RAP1B
α-Adrenergic Signaling	2.56	0.0459	ADCY5,MAPK1,PRKAR1A,RAF1,RAP1B
Agrin Interactions at Neuromuscular Junction	2.5	0.058	GABPB1,MAPK1,RAC1,RAP1B
IL-9 Signaling	2.45	0.0857	JAK1,STAT3,STAT5B
Melatonin Signaling	2.43	0.0556	MAPK1,PDIA3,PRKAR1A,RAF1
Sphingosine-1-phosphate Signaling	2.38	0.0417	ADCY5,CASP10,MAPK1,PDIA3,RAC1
Pancreatic Adenocarcinoma Signaling	2.29	0.0397	JAK1,MAPK1,RAC1,RAF1,STAT3
Renal Cell Carcinoma Signaling	2.29	0.0506	MAPK1,RAC1,RAF1,RAP1B
Role of JAK family kinases in IL-6-type Cytokine Signaling	2.29	0.0506	JAK1,MAPK1,STAT3,STAT5B
Cardiac β-adrenergic Signaling	2.29	0.0333	ADCY5,PDE12,PPP1R7,PPP2CB,PPP2R5C,PRKAR1A
Glucocorticoid Receptor Signaling	2.27	0.0206	GABPB1,JAK1,KAT2B,MAPK1,NCOR1,NFATC3,RAC1,RAF1,RAP1B,STAT3,STAT5B,TAF5L
G Beta Gamma Signaling	2.25	0.0388	KCNJ5,MAPK1,PRKAR1A,RAF1,RAP1B
fMLP Signaling in Neutrophils	2.22	0.0382	MAPK1,NFATC3,RAC1,RAF1,RAP1B
HGF Signaling	2.21	0.0379	MAPK1,RAC1,RAF1,RAP1B,STAT3
MicroRNA Biogenesis Signaling Pathway	2.21	0.0321	DDX17,EWSR1,FUS,MAPK1,NUP205,RAP1B
PEDF Signaling	2.19	0.0476	MAPK1,RAC1,RAF1,RAP1B
LPS-stimulated MAPK Signaling	2.18	0.0471	MAPK1,RAC1,RAF1,RAP1B
STAT3 Pathway	2.17	0.037	MAPK1,RAC1,RAF1,RAP1B,STAT3
GNRH Signaling	2.16	0.0314	ADCY5,MAPK1,PRKAR1A,RAC1,RAF1,RAP1B
FGF Signaling	2.16	0.0465	MAPK1,RAC1,RAF1,STAT3
Role of PKR in Interferon Induction and Antiviral Response	2.15	0.0368	JAK1,MAPK1,NPM1,SCARA5,STAT3
Regulation Of The Epithelial Mesenchymal Transition By Growth Factors Pathway	2.15	0.0312	JAK1,MAPK1,RAC1,RAF1,RAP1B,STAT3
Reelin Signaling in Neurons	2.13	0.0362	MAPK1,PAFAH1B1,PAFAH1B2,RAC1,RAP1B
Iron homeostasis signaling pathway	2.13	0.0362	BMP8A,JAK1,MAPK1,STAT3,STAT5B
Natural Killer Cell Signaling	2.09	0.0303	MAPK1,NCK1,NFATC3,RAC1,RAF1,RAP1B
Synaptic Long Term Depression	2.09	0.0303	MAPK1,PDIA3,PPP2CB,PPP2R5C,RAF1,RAP1B
Gap Junction Signaling	2.09	0.0303	ADCY5,MAPK1,PDIA3,PRKAR1A,RAF1,RAP1B
Pulmonary Healing Signaling Pathway	2.08	0.0302	MAPK1,RAC1,RAF1,RAP1B,STAT3,STAT5B
Cardiac Hypertrophy Signaling	2.08	0.0268	ADCY5,MAPK1,PDIA3,PRKAR1A,RAC1,RAF1,RAP1B
Ceramide Signaling	2.07	0.044	PPP2CB,PPP2R5C,RAF1,RAP1B
PI3K/AKT Signaling	2.07	0.03	JAK1,MAPK1,PPP2CB,PPP2R5C,RAF1,RAP1B
Human Embryonic Stem Cell Pluripotency	2.06	0.0299	BMP8A,JAK1,MAPK1,RAF1,RAP1B,STAT3
ERBB Signaling	2.04	0.043	MAPK1,NCK1,RAF1,RAP1B
Melanoma Signaling	2.02	0.06	MAPK1,RAF1,RAP1B
Endocannabinoid Cancer Inhibition Pathway	2.02	0.034	ADCY5,CASP10,MAPK1,PRKAR1A,RAF1
Sertoli Cell-Sertoli Cell Junction Signaling	2.01	0.0291	CLINT1,MAPK1,PRKAR1A,RAC1,RAF1,RAP1B
Colorectal Cancer Metastasis Signaling	2	0.0258	ADCY5,JAK1,MAPK1,PRKAR1A,RAC1,RAP1B,STAT3
UVC-Induced MAPK Signaling	2	0.0588	MAPK1,RAF1,RAP1B
Endocannabinoid Neuronal Synapse Pathway	1.99	0.0336	ADCY5,KCNJ5,MAPK1,PDIA3,PRKAR1A
Estrogen Receptor Signaling	1.99	0.022	ADCY5,JAK1,MAPK1,NCOR1,PDIA3,PRKAR1A,RAF1,RAP1B,SHF
Protein Kinase A Signaling	1.97	0.0219	ADCY5,MAPK1,NFATC3,PDE12,PDIA3,PPP1R7,PRKAR1A,RAF1,RAP1B
UVA-Induced MAPK Signaling	1.96	0.0408	MAPK1,PARP4,PDIA3,RAP1B
Corticotropin Releasing Hormone Signaling	1.96	0.0329	ADCY5,MAPK1,PRKAR1A,RAF1,RAP1B
Relaxin Signaling	1.92	0.0323	ADCY5,MAPK1,PDE12,PRKAR1A,RAP1B
Opioid Signaling Pathway	1.92	0.025	ADCY5,KCNJ5,MAPK1,PRKAR1A,RAC1,RAF1,RAP1B
Triacylglycerol Biosynthesis	1.91	0.0545	ABHD5,GPAT4,LPIN2
CSDE1 Signaling Pathway	1.88	0.0536	CNOT6,FUS,RAC1
Role of NFAT in Cardiac Hypertrophy	1.84	0.0268	ADCY5,MAPK1,PDIA3,PRKAR1A,RAF1,RAP1B
Cancer Drug Resistance By Drug Efflux	1.84	0.0517	MAPK1,RAF1,RAP1B
Xenobiotic Metabolism Signaling	1.84	0.0241	CHST3,MAPK1,MGST2,PPP2CB,PPP2R5C,RAF1,RAP1B
Thrombin Signaling	1.84	0.0267	ADCY5,MAPK1,PDIA3,RAC1,RAF1,RAP1B
Chronic Myeloid Leukemia Signaling	1.84	0.0374	MAPK1,RAF1,RAP1B,STAT5B
Paxillin Signaling	1.84	0.0374	MAPK1,NCK1,RAC1,RAP1B
Polyamine Regulation in Colon Cancer	1.82	0.0508	MAPK1,MXD1,RAF1
HER-2 Signaling in Breast Cancer	1.82	0.0264	COX10,MAPK1,NUP205,RAF1,RAP1B,STAT3
Endometrial Cancer Signaling	1.8	0.05	MAPK1,RAF1,RAP1B
CXCR4 Signaling	1.79	0.0298	ADCY5,MAPK1,RAC1,RAF1,RAP1B
Senescence Pathway	1.78	0.0234	KAT2B,MAPK1,NFATC3,PPP2CB,PPP2R5C,RAF1,RAP1B
Role of JAK2 in Hormone-like Cytokine Signaling	1.77	0.0484	JAK1,STAT3,STAT5B
Glioblastoma Multiforme Signaling	1.76	0.0292	MAPK1,PDIA3,RAC1,RAF1,RAP1B
cAMP-mediated signaling	1.74	0.0254	ADCY5,MAPK1,PDE12,PRKAR1A,RAF1,STAT3
Molecular Mechanisms of Cancer	1.74	0.02	ADCY5,BMP8A,CASP10,JAK1,MAPK1,PRKAR1A,RAC1,RAF1,RAP1B
Antioxidant Action of Vitamin C	1.74	0.0351	GLRX,MAPK1,PDIA3,STAT5B
Role of Tissue Factor in Cancer	1.72	0.0345	MAPK1,RAC1,RAP1B,STAT5B
Neuregulin Signaling	1.71	0.0342	MAPK1,RAF1,RAP1B,STAT5B
Erythropoietin Signaling Pathway	1.7	0.0282	MAPK1,RAC1,RAF1,RAP1B,STAT5B
CDP-diacylglycerol Biosynthesis I	1.7	0.08	ABHD5,GPAT4
Fc Epsilon RI Signaling	1.69	0.0339	MAPK1,RAC1,RAF1,RAP1B
Cholecystokinin/Gastrin-mediated Signaling	1.68	0.0336	MAPK1,RAC1,RAF1,RAP1B
Tumor Microenvironment Pathway	1.68	0.0279	MAPK1,RAC1,RAF1,RAP1B,STAT3
IL-17A Signaling in Airway Cells	1.68	0.0448	JAK1,MAPK1,STAT3
NGF Signaling	1.67	0.0333	MAPK1,RAC1,RAF1,RAP1B
Regulation of eIF4 and p70S6K Signaling	1.66	0.0276	MAPK1,PPP2CB,PPP2R5C,RAF1,RAP1B
ERBB4 Signaling	1.66	0.0441	MAPK1,RAF1,RAP1B
Phosphatidylglycerol Biosynthesis II (Non-plastidic)	1.63	0.0741	ABHD5,GPAT4
Growth Hormone Signaling	1.61	0.0423	MAPK1,STAT3,STAT5B
Pulmonary Fibrosis Idiopathic Signaling Pathway	1.6	0.0215	AEBP2,EPHB3,MAPK1,RAF1,RAP1B,STAT3,YY1
Ephrin B Signaling	1.6	0.0417	EPHB3,MAPK1,RAC1
14-3-3-mediated Signaling	1.59	0.0315	MAPK1,PDIA3,RAF1,RAP1B
Ascorbate Recycling (Cytosolic)	1.59	0.333	GLRX
Geranylgeranyldiphosphate Biosynthesis	1.59	0.333	COX10
Glioma Invasiveness Signaling	1.58	0.0411	MAPK1,RAC1,RAP1B
Xenobiotic Metabolism CAR Signaling Pathway	1.57	0.0262	CHST3,MAPK1,MGST2,PPP2CB,PPP2R5C
IL-6 Signaling	1.57	0.031	MAPK1,RAF1,RAP1B,STAT3
Xenobiotic Metabolism PXR Signaling Pathway	1.57	0.026	CHST3,MGST2,NCOR1,PPP1R7,PRKAR1A
Role of Macrophages, Fibroblasts and Endothelial Cells in Rheumatoid Arthritis	1.56	0.0211	MAPK1,NFATC3,PDIA3,RAC1,RAF1,RAP1B,STAT3
GPCR-Mediated Integration of Enteroendocrine Signaling Exemplified by an L Cell	1.55	0.04	ADCY5,PDIA3,PRKAR1A
Role of p14/p19ARF in Tumor Suppression	1.55	0.0667	NPM1,RAC1
Regulation of the Epithelial-Mesenchymal Transition Pathway	1.54	0.0256	JAK1,MAPK1,RAF1,RAP1B,STAT3
Ferroptosis Signaling Pathway	1.54	0.0303	MAPK1,RAF1,RAP1B,STAT3
Angiopoietin Signaling	1.53	0.0395	NCK1,RAP1B,STAT5B
TREM1 Signaling	1.52	0.039	MAPK1,STAT3,STAT5B
CCR3 Signaling in Eosinophils	1.52	0.0299	MAPK1,RAC1,RAF1,RAP1B
Circadian Rhythm Signaling	1.51	0.0224	ADCY5,MAPK1,PDIA3,PRKAR1A,RAF1,RAP1B
VDR/RXR Activation	1.51	0.0385	MXD1,NCOR1,YY1
NF-κB Activation by Viruses	1.51	0.0385	MAPK1,RAF1,RAP1B
Neurotrophin/TRK Signaling	1.51	0.0385	MAPK1,RAF1,RAP1B
IL-7 Signaling Pathway	1.51	0.0385	JAK1,MAPK1,STAT5B
SNARE Signaling Pathway	1.5	0.0294	ADCY5,PRKAR1A,RAB1A,RAB6A
RAC Signaling	1.49	0.0292	MAPK1,RAC1,RAF1,RAP1B
CDX Gastrointestinal Cancer Signaling Pathway	1.48	0.0248	BMP8A,JAK1,MAPK1,RAC1,STAT3
Estrogen-Dependent Breast Cancer Signaling	1.46	0.037	MAPK1,RAP1B,STAT5B
Chemokine Signaling	1.46	0.037	MAPK1,RAF1,RAP1B
Arginine Degradation I (Arginase Pathway)	1.46	0.25	OAT
Phenylalanine Degradation I (Aerobic)	1.46	0.25	QDPR
MSP-RON Signaling In Cancer Cells Pathway	1.46	0.0286	MAPK1,RAF1,RAP1B,STAT3
BEX2 Signaling Pathway	1.45	0.0366	PPP2CB,PPP2R5C,STAT3
Apelin Endothelial Signaling Pathway	1.45	0.0284	ADCY5,MAPK1,RAF1,RAP1B
HIF1α Signaling	1.44	0.024	MAPK1,RAC1,RAF1,RAP1B,STAT3
Xenobiotic Metabolism General Signaling Pathway	1.43	0.028	MAPK1,MGST2,RAF1,RAP1B
Role of MAPK Signaling in the Pathogenesis of Influenza	1.42	0.0357	MAPK1,RAF1,RAP1B
VEGF Family Ligand-Receptor Interactions	1.42	0.0357	MAPK1,RAF1,RAP1B
Cyclins and Cell Cycle Regulation	1.41	0.0353	PPP2CB,PPP2R5C,RAF1
Integrin Signaling	1.41	0.0236	MAPK1,NCK1,RAC1,RAF1,RAP1B
HIPPO signaling	1.4	0.0349	PPP1R7,PPP2CB,PPP2R5C
mTOR Signaling	1.39	0.0234	MAPK1,PPP2CB,PPP2R5C,RAC1,RAP1B
Proline Biosynthesis II (from Arginine)	1.37	0.2	OAT
Cell Cycle Regulation by BTG Family Proteins	1.36	0.0526	PPP2CB,PPP2R5C
PTEN Signaling	1.36	0.0265	MAPK1,RAC1,RAF1,RAP1B
Multiple Sclerosis Signaling Pathway	1.34	0.0225	AEBP2,ASIC1,MAPK1,PARP4,YY1
IL-10 Signaling	1.33	0.026	JAK1,MAPK1,STAT3,STAT5B
Pyroptosis Signaling Pathway	1.32	0.0323	IRF2,MAPK1,PRKAR1A
Actin Nucleation by ARP-WASP Complex	1.32	0.0323	NCK1,RAC1,RAP1B
Epithelial Adherens Junction Signaling	1.3	0.0255	PPP2CB,PPP2R5C,RAC1,RAP1B
Fcγ Receptor-mediated Phagocytosis in Macrophages and Monocytes	1.3	0.0319	MAPK1,NCK1,RAC1
Non-Small Cell Lung Cancer Signaling	1.3	0.0319	MAPK1,RAF1,RAP1B
Cardiac Hypertrophy Signaling (Enhanced)	1.3	0.0166	ADCY5,MAPK1,NFATC3,PDE12,PDIA3,PRKAR1A,RAF1,RAP1B,STAT3
Ovarian Cancer Signaling	1.3	0.0253	MAPK1,PRKAR1A,RAF1,RAP1B

## Sheet: Genes involved in pathways
Gene name	# pathways	Pathway ID
MAPK1	149	|Oncostatin M Signaling|IL-3 Signaling|CDK5 Signaling|Renin-Angiotensin Signaling|Insulin Secretion Signaling Pathway|Insulin Receptor Signaling|IL-22 Signaling|PPARα/RXRα Activation|JAK/STAT Signaling|ERK/MAPK Signaling|Autophagy|Endocannabinoid Developing Neuron Pathway|CNTF Signaling|Prolactin Signaling|IL-2 Signaling|Thrombopoietin Signaling|ERB2-ERBB3 Signaling|AMPK Signaling|IGF-1 Signaling…
RAP1B	122	|Oncostatin M Signaling|IL-3 Signaling|CDK5 Signaling|Renin-Angiotensin Signaling|Insulin Secretion Signaling Pathway|Insulin Receptor Signaling|PPARα/RXRα Activation|JAK/STAT Signaling|ERK/MAPK Signaling|Endocannabinoid Developing Neuron Pathway|CNTF Signaling|Prolactin Signaling|IL-2 Signaling|Thrombopoietin Signaling|ERB2-ERBB3 Signaling|IGF-1 Signaling|Role of JAK1 and JAK3 in γc Cytokine Sig…
RAF1	115	|Oncostatin M Signaling|IL-3 Signaling|CDK5 Signaling|Renin-Angiotensin Signaling|Insulin Receptor Signaling|PPARα/RXRα Activation|JAK/STAT Signaling|ERK/MAPK Signaling|Autophagy|Endocannabinoid Developing Neuron Pathway|CNTF Signaling|Prolactin Signaling|IL-2 Signaling|Thrombopoietin Signaling|ERB2-ERBB3 Signaling|IGF-1 Signaling|SPINK1 General Cancer Pathway|GM-CSF Signaling|Synaptogenesis Sign…
RAC1	59	|IL-3 Signaling|Renin-Angiotensin Signaling|ERK/MAPK Signaling|Endocannabinoid Developing Neuron Pathway|Netrin Signaling|Synaptogenesis Signaling Pathway|GDNF Family Ligand-Receptor Interactions|PAK Signaling|Apelin Adipocyte Signaling Pathway|Production of Nitric Oxide and Reactive Oxygen Species in Macrophages|Axonal Guidance Signaling|Ephrin Receptor Signaling|RAR Activation|Agrin Interaction…
STAT3	57	|Oncostatin M Signaling|IL-3 Signaling|Renin-Angiotensin Signaling|Insulin Secretion Signaling Pathway|IL-22 Signaling|JAK/STAT Signaling|ERK/MAPK Signaling|Endocannabinoid Developing Neuron Pathway|CNTF Signaling|Prolactin Signaling|Thrombopoietin Signaling|ERB2-ERBB3 Signaling|IGF-1 Signaling|Role of JAK1 and JAK3 in γc Cytokine Signaling|SPINK1 General Cancer Pathway|GM-CSF Signaling|Leptin Si…
PRKAR1A	50	|Dopamine Receptor Signaling|CDK5 Signaling|Renin-Angiotensin Signaling|Insulin Secretion Signaling Pathway|Insulin Receptor Signaling|PPARα/RXRα Activation|ERK/MAPK Signaling|Autophagy|Endocannabinoid Developing Neuron Pathway|Dopamine-DARPP32 Feedback in cAMP Signaling|AMPK Signaling|IGF-1 Signaling|Netrin Signaling|Synaptogenesis Signaling Pathway|Leptin Signaling in Obesity|Inhibition of ARE-…
ADCY5	40	|Dopamine Receptor Signaling|CDK5 Signaling|Renin-Angiotensin Signaling|Insulin Secretion Signaling Pathway|PPARα/RXRα Activation|Endocannabinoid Developing Neuron Pathway|Dopamine-DARPP32 Feedback in cAMP Signaling|Synaptogenesis Signaling Pathway|Leptin Signaling in Obesity|P2Y Purigenic Receptor Signaling Pathway|Apelin Adipocyte Signaling Pathway|Gαi Signaling|Endothelin-1 Signaling|Melanocyt…
JAK1	35	|Oncostatin M Signaling|IL-3 Signaling|Insulin Secretion Signaling Pathway|Insulin Receptor Signaling|IL-22 Signaling|JAK/STAT Signaling|CNTF Signaling|IL-2 Signaling|IGF-1 Signaling|Role of JAK1 and JAK3 in γc Cytokine Signaling|SPINK1 General Cancer Pathway|Role of NANOG in Mammalian Embryonic Stem Cell Pluripotency|PDGF Signaling|EGF Signaling|Role of JAK1, JAK2 and TYK2 in Interferon Signalin…
STAT5B	33	|Oncostatin M Signaling|IL-3 Signaling|Insulin Secretion Signaling Pathway|IL-22 Signaling|PPARα/RXRα Activation|JAK/STAT Signaling|Prolactin Signaling|IL-2 Signaling|Thrombopoietin Signaling|ERB2-ERBB3 Signaling|Role of JAK1 and JAK3 in γc Cytokine Signaling|GM-CSF Signaling|FLT3 Signaling in Hematopoietic Progenitor Cells|Acute Myeloid Leukemia Signaling|RAR Activation|PPAR Signaling|IL-9 Signa…
PDIA3	28	|Insulin Secretion Signaling Pathway|PPARα/RXRα Activation|Dopamine-DARPP32 Feedback in cAMP Signaling|Leptin Signaling in Obesity|Glutathione Redox Reactions II|Synaptic Long Term Potentiation|P2Y Purigenic Receptor Signaling Pathway|Endothelin-1 Signaling|Axonal Guidance Signaling|Adrenomedullin signaling pathway|Melatonin Signaling|Sphingosine-1-phosphate Signaling|Synaptic Long Term Depressio…
PPP2R5C	23	|Dopamine Receptor Signaling|CDK5 Signaling|ERK/MAPK Signaling|Autophagy|Dopamine-DARPP32 Feedback in cAMP Signaling|AMPK Signaling|Inhibition of ARE-Mediated mRNA Degradation Pathway|Production of Nitric Oxide and Reactive Oxygen Species in Macrophages|Telomerase Signaling|Cardiac β-adrenergic Signaling|Synaptic Long Term Depression|Ceramide Signaling|PI3K/AKT Signaling|Xenobiotic Metabolism Sig…
PPP2CB	23	|Dopamine Receptor Signaling|CDK5 Signaling|ERK/MAPK Signaling|Autophagy|Dopamine-DARPP32 Feedback in cAMP Signaling|AMPK Signaling|Inhibition of ARE-Mediated mRNA Degradation Pathway|Production of Nitric Oxide and Reactive Oxygen Species in Macrophages|Telomerase Signaling|Cardiac β-adrenergic Signaling|Synaptic Long Term Depression|Ceramide Signaling|PI3K/AKT Signaling|Xenobiotic Metabolism Sig…
NCK1	13	|Insulin Receptor Signaling|Netrin Signaling|GDNF Family Ligand-Receptor Interactions|PAK Signaling|Axonal Guidance Signaling|Ephrin Receptor Signaling|Natural Killer Cell Signaling|ERBB Signaling|Paxillin Signaling|Angiopoietin Signaling|Integrin Signaling|Actin Nucleation by ARP-WASP Complex|Fcγ Receptor-mediated Phagocytosis in Macrophages and Monocytes
PPP1R7	11	|Dopamine Receptor Signaling|CDK5 Signaling|Insulin Receptor Signaling|ERK/MAPK Signaling|Dopamine-DARPP32 Feedback in cAMP Signaling|Synaptic Long Term Potentiation|Production of Nitric Oxide and Reactive Oxygen Species in Macrophages|Cardiac β-adrenergic Signaling|Protein Kinase A Signaling|Xenobiotic Metabolism PXR Signaling Pathway|HIPPO signaling
NFATC3	9	|Netrin Signaling|Axonal Guidance Signaling|Glucocorticoid Receptor Signaling|fMLP Signaling in Neutrophils|Natural Killer Cell Signaling|Protein Kinase A Signaling|Senescence Pathway|Role of Macrophages, Fibroblasts and Endothelial Cells in Rheumatoid Arthritis|Cardiac Hypertrophy Signaling (Enhanced)
NCOR1	7	|PPARα/RXRα Activation|RAR Activation|PPAR Signaling|Glucocorticoid Receptor Signaling|Estrogen Receptor Signaling|Xenobiotic Metabolism PXR Signaling Pathway|VDR/RXR Activation
BMP8A	7	|Role of NANOG in Mammalian Embryonic Stem Cell Pluripotency|BMP signaling pathway|Axonal Guidance Signaling|Iron homeostasis signaling pathway|Human Embryonic Stem Cell Pluripotency|Molecular Mechanisms of Cancer|CDX Gastrointestinal Cancer Signaling Pathway
EPHB3	6	|Synaptogenesis Signaling Pathway|PAK Signaling|Axonal Guidance Signaling|Ephrin Receptor Signaling|Pulmonary Fibrosis Idiopathic Signaling Pathway|Ephrin B Signaling
PDE12	5	|Cardiac β-adrenergic Signaling|Protein Kinase A Signaling|Relaxin Signaling|cAMP-mediated signaling|Cardiac Hypertrophy Signaling (Enhanced)
MGST2	5	|Apelin Adipocyte Signaling Pathway|Xenobiotic Metabolism Signaling|Xenobiotic Metabolism CAR Signaling Pathway|Xenobiotic Metabolism PXR Signaling Pathway|Xenobiotic Metabolism General Signaling Pathway
CASP10	5	|Endothelin-1 Signaling|Apoptosis Signaling|Sphingosine-1-phosphate Signaling|Endocannabinoid Cancer Inhibition Pathway|Molecular Mechanisms of Cancer
SHF	5	|Renin-Angiotensin Signaling|Synaptogenesis Signaling Pathway|Endothelin-1 Signaling|Adrenomedullin signaling pathway|Estrogen Receptor Signaling
KCNJ5	4	|Dopamine-DARPP32 Feedback in cAMP Signaling|G Beta Gamma Signaling|Endocannabinoid Neuronal Synapse Pathway|Opioid Signaling Pathway
KAT2B	4	|AMPK Signaling|RAR Activation|Glucocorticoid Receptor Signaling|Senescence Pathway
CHST3	3	|Xenobiotic Metabolism Signaling|Xenobiotic Metabolism CAR Signaling Pathway|Xenobiotic Metabolism PXR Signaling Pathway
ASIC1	3	|Insulin Secretion Signaling Pathway|Insulin Receptor Signaling|Multiple Sclerosis Signaling Pathway
YY1	3	|Pulmonary Fibrosis Idiopathic Signaling Pathway|VDR/RXR Activation|Multiple Sclerosis Signaling Pathway
ABHD5	3	|Triacylglycerol Biosynthesis|CDP-diacylglycerol Biosynthesis I|Phosphatidylglycerol Biosynthesis II (Non-plastidic)
GLRX	3	|Glutathione Redox Reactions II|Antioxidant Action of Vitamin C|Ascorbate Recycling (Cytosolic)
GPAT4	3	|Triacylglycerol Biosynthesis|CDP-diacylglycerol Biosynthesis I|Phosphatidylglycerol Biosynthesis II (Non-plastidic)
CNOT6	2	|Inhibition of ARE-Mediated mRNA Degradation Pathway|CSDE1 Signaling Pathway
RAB1A	2	|AMPK Signaling|SNARE Signaling Pathway
BIRC6	2	|Autophagy|Apoptosis Signaling
FUS	2	|MicroRNA Biogenesis Signaling Pathway|CSDE1 Signaling Pathway
COX10	2	|HER-2 Signaling in Breast Cancer|Geranylgeranyldiphosphate Biosynthesis
QDPR	2	|Dopamine Receptor Signaling|Phenylalanine Degradation I (Aerobic)
PAFAH1B1	2	|Synaptogenesis Signaling Pathway|Reelin Signaling in Neurons
GABPB1	2	|Agrin Interactions at Neuromuscular Junction|Glucocorticoid Receptor Signaling
PARP4	2	|UVA-Induced MAPK Signaling|Multiple Sclerosis Signaling Pathway
CALY	2	|Dopamine Receptor Signaling|Dopamine-DARPP32 Feedback in cAMP Signaling
AEBP2	2	|Pulmonary Fibrosis Idiopathic Signaling Pathway|Multiple Sclerosis Signaling Pathway
RAB6A	2	|AMPK Signaling|SNARE Signaling Pathway
OAT	2	|Arginine Degradation I (Arginase Pathway)|Proline Biosynthesis II (from Arginine)
MXD1	2	|Polyamine Regulation in Colon Cancer|VDR/RXR Activation
NUP205	2	|MicroRNA Biogenesis Signaling Pathway|HER-2 Signaling in Breast Cancer
UNC5B	2	|Netrin Signaling|Axonal Guidance Signaling
NPM1	2	|Role of PKR in Interferon Induction and Antiviral Response|Role of p14/p19ARF in Tumor Suppression
PHLPP2	1	|AMPK Signaling
NMI	1	|Prolactin Signaling
PAFAH1B2	1	|Reelin Signaling in Neurons
ADAM15	1	|Axonal Guidance Signaling
EWSR1	1	|MicroRNA Biogenesis Signaling Pathway
IRF2	1	|Pyroptosis Signaling Pathway
SEC11A	1	|Insulin Secretion Signaling Pathway
SCARA5	1	|Role of PKR in Interferon Induction and Antiviral Response
SPCS3	1	|Insulin Secretion Signaling Pathway
PSMB7	1	|Inhibition of ARE-Mediated mRNA Degradation Pathway
WIPI1	1	|Autophagy
NRXN2	1	|Synaptogenesis Signaling Pathway
ARL8B	1	|Autophagy
CLINT1	1	|Sertoli Cell-Sertoli Cell Junction Signaling
CAB39	1	|AMPK Signaling
ACOX1	1	|PPARα/RXRα Activation
DDX17	1	|MicroRNA Biogenesis Signaling Pathway
CNOT11	1	|Inhibition of ARE-Mediated mRNA Degradation Pathway
TAF5L	1	|Glucocorticoid Receptor Signaling
LPIN2	1	|Triacylglycerol Biosynthesis
AMBRA1	1	|Autophagy
